# Supplementary material for: DTI-SNNFRA: Drug-target interaction prediction by shared nearest neighbors and fuzzy-rough approximation
Source: PLoS One. 2021 Feb 19;16(2):e0246920. doi: 10.1371/journal.pone.0246920 (PMC7894953; doi:10.1371/journal.pone.0246920)
Supplement: S1 File — (ZIP) [file pone.0246920.s001.zip]

Archive with 12 entries (11 files):
- Supplementary Files/
- Supplementary Files/Captions_Details.txt
- Supplementary Files/S1 File.txt
- Supplementary Files/S10 File.txt
- Supplementary Files/S2 File.txt
- Supplementary Files/S3 File.txt
- Supplementary Files/S4 File.txt
- Supplementary Files/S5 File.txt
- Supplementary Files/S6 File.txt
- Supplementary Files/S7 File.txt
- Supplementary Files/S8 File.txt
- Supplementary Files/S9 File.txt
