# Supplementary material for: DTI-SNNFRA: Drug-target interaction prediction by shared nearest neighbors and fuzzy-rough approximation
Source: PLoS One. 2021 Feb 19;16(2):e0246920. doi: 10.1371/journal.pone.0246920 (PMC7894953; doi:10.1371/journal.pone.0246920)
Supplement: S1 File — (ZIP) [file pone.0246920.s001.zip › Supplementary Files/Captions_Details.txt]

Supporting files for dataset1

S1 File
Drug IDs for dataset1. This file contains the DrugBank IDs of the drugs used in this study for dataset1.

S2 File
Target IDs for dataset1. This file contains the UniProt IDs of the targets used in this study for dataset1.

S3 File
Drug-target interaction matrix for dataset1. This file contains the known drug-target interactions in the form of a matrix, where rows represent the drugs, and the columns represent the targets. Drug-target pairs that interact have a 1 in their corresponding cell and 0 otherwise for dataset1.

S4 File
List of drug features for dataset1. This file contains the names of the drug features used in this study for dataset1. More details on the features can be found at: http://bioconductor.org/packages/release/bioc/html/Rcpi.html

S5 File
List of target features for dataset1. This file contains the names of the target features used in this study for dataset1. More details on the features can be found at: http://bidd2.nus.edu.sg/prof/manual/prof.htm

S6 File
Drug feature vectors for dataset1. This file contains the feature vectors for the drugs for dataset1.

S7 File
Target feature vectors for dataset1. This file contains the feature vectors for the targets for dataset1.


Supporting files for dataset2

S8 File
Drug representation matrix for dataset2. Drug representation matrix with PubChem chemical substructures for dataset2. More details on the features can be found at: http://members.cbio.mines-paristech.fr/~yyamanishi/l1binary/

S9 File
Target representation matrix for dataset2. Target protein representation matrix with PFAM domains for dataset2. More details on the features can be found at: http://members.cbio.mines-paristech.fr/~yyamanishi/l1binary/

S10 File
Drug-target interactions adjacency matrix for dataset2. Adjacency matrix for drug-target interactions for dataset2. More details on the features can be found at: http://members.cbio.mines-paristech.fr/~yyamanishi/l1binary/
